# Supplementary material for: A +1 ribosomal frameshifting motif prevalent among plant amalgaviruses
Source: Virology. 2016 Nov;498:201–8. doi: 10.1016/j.virol.2016.07.002 (PMC5052127; doi:10.1016/j.virol.2016.07.002)
Supplement: Supplementary file 1 — Supplementary material [file mmc1.zip › NewAmalga-RevDataS1.txt]

>FpAV3
ATCGCATACACATTCGACACAGAGACCTTGCGCTGAGCCTGTCTCTTCCGGGACGATCAC
CTTCCCTCGAGCAGTTTTCTGCACGCCGGCGGAGACGTCATAACCTGAGGAGGCCGCTCT
TCCCTCGCAACCAGGTCTTTCTGTGAAGATGCCGCGCGATCCGCTTCTCAACTTGACGGC
CAATGCCGATGTCTCTGAGGAACAGCGAGAAAAGTTGGCGGAGCTGCTGGATGGTATAAT
CAAGGCGGGGCTGAACTTGGTGAACTGCACCTACGAGGACATGCTCGGCGCCAACATCAC
GATTGACGATGTGGAGAAAGCCCTAAAGGGGCTTGCTCCGCACTATGATAATGGCGTCCT
CGCTGATGTTTGGACTGTTGCCGCTAACTGCGGCGTCGTCACCTCGGCACAGAACTTCAC
CCTGAAGAGTCTGTTCCGCTTCAAGGTCTGGATCACCAAAGACCAGGGCTCGACGGCGCT
CAGGCAGGCGCAGCAGAAGGCCAAGCTTGCCAAGGCCGGGAAAGATGCCTTCCCGGCGGA
TGAGATGACTCTCCTCCGGCTGTGGAAAGCACAGCAAGATGACATGCAGTCCTTCGTGAA
GAGGGAGAGGGTGCCGATCGATGCCAAGATCGCGTCCCTCAGGGCGAAGATTGTGGAGCA
GGAAGAGCTCCTTGAGGCAAAGAAGGGGGAGGAAATGATGAAATACCCCCTGCTGAGTGC
CTATGTTGCTCCAGACTTGTCTGAGCTTCGTGACCTCTGTTGGAAGGTATATCTTCAGAT
CTGCAACTCCGAGGGGAAGGAAGTATTTCCCAAGAATGAGGATAACCTCCGGCTGGTGGA
GGAAAAGTACAAAGAGCTTGTCCTGAACAGGCATTTGGCGAACTTCCTGAGGCTGCCACA
GAACAAGAACGCCATGCTCAATTATGGCAAGCTGAAAATCAAGAAGCTCGAAGAGAGCAA
GAGCAAGCGCGAATTGAGCACTTTTCGTGGCTTCATCGCAATCCTTGATCCACAGGGTGC
TCATGTCCCGCCCCCTGAAGCAGAGGAAGGAGCTGATGGCGGCAATCCCGATGGGGGTGC
CGACCCTGCCGTTGAGTCAGATCTCGACGGTGCCTCTGAGCAGCCTTCAGCTGCAGAGAG
ATCTGATGATGAGTCGGACGGTAGGGGGACGTCCAGGCCCAGACCTACAACAAGCAATCG
AAAGCTGCGTGACCAGCTTCGGGCTGCTGCGGGCAAACAAGCGGCTGAGGGTACACAGAG
AAAGAAGCGGGCTAAGACAGATAAGCATACCTCACGCCAGAAGTAAGTGGGAGGCGGGGA
TCCGCCACATCATCGGTGGTGGCGAGATCCTCAACTTTAGGGCGGATAACTGTAAATATA
GAGGTGGGGGTAACCTGTTCGATGCTCTCACCCTATTAGCCCGCGCCGATGACACTACTG
AGTATTCTACTCTTAGTGTGCACTTTTCTGTCGAACAAGCAAGACATGTTTTGAGGCTTC
CTTCCGGATTGCCTGTGCCTGATGGGGCCCAGTGCTGCTTTATGAAGCAATTTAATGATG
ATGCATCAGCTGGGCCACTTTTGCGTGCTTTTGGAGTCAAGAACAAATATGGGCTGAAGT
CAATGGTTGAATCCTTCGTCTGGGGCATGTATGACCGGGTTGGTTCTGGCGACCTCACTC
CTGATCAGTTGCCGTGCTTGCTCGCAAGACTTGGTTTCCGCACGAAGTTAGTAGACAAGG
ACAAAGCTGCTAAAAAGATATTTGATGTTGAGCCAGTGGGCAGAGCTGTTATGATGCTGG
ATGTAACAGAACAGGCATTCTCGTCTCCACTTTTCAATGCTGTCAGTGAACAAGTTACCC
TCTTGCACAATGACCCTCGCTCTGGATGGAGAAATTATCTTGTCCGTGCTTCTGTAGCAT
GGGTAGAGTTTTGGCATGAACTGAGGGATGCGAAGGTCATAGTGGAGCTTGACTGGGCTA
AGTTTGACAGGGAGCGACCTGCGGAGGACATTCAGTTCTTCATAGAGGTGATCTGTTCAT
GCTTTCAGCCTAGGACAGCACGGGAGGAGAGGTTGTTAGCTGGCTATAAGAAGATGATGG
AGAATGCCTTGGTACACAGGTTAATAGTGCTGGATAATGGTTGCTTCCTGAAGGTAGATG
GCATGGTCCCCAGTGGATCTTTATGGACGGGCATCTGTGACACGTCCCTTAACATCCTCT
ATATCACAGCTGCTCTCATGAGTTTGGGGCATGACATCACAAGTTTTGTGCCAAAGTGTG
CTGGAGATGACAACCTGACAACGTTCGACAGGAGAATAAGGAAGAAGGACCTTGAGAAGT
TAAGACTGCGGTTGAACTCTTTGTTCAGGGCAGGCATCAAGGAGGAGGATTTCATTATCC
ACTATCCTCCCTACCATGTCACAACTGTTCAAGCATGTTTTCCTCCAGGCACTGACTTAT
CTCATGGTACGAGTAAGATGTTGGACCAGGCGACTTGGGTACCCTTCGAGGGGCCCTGTG
ATATCAATCAGGAGGAAGGAAGATCCCATAGGTGGAAGTACCAGTTTGAAGGGAAGCCCA
AATTTCTTGCCAATTTCTTTCTGATCGATGGAAGACCAATCAGGCCTGCTCATGACAACT
TGGAAAAGCTTCTCTGGCCGGAGGGGATTCATGGAACTCTTGAAGATTATCAAGCTGCTG
TTCTCGCCATGGTTGTCGACAACCCATTCAACCATCACAATGTCAACCATATGATGCACC
GCCACTTGATCGCTGCCCAAATCAGTAGACAAGCATTCGACGTCGATCCGGCTATAGTGA
TGGAGTTGTGCACTTCTAGAGCTGAACCTGGCGAACTGGTTCCATATCCTGAAATCGCTT
TCTACCGAAGGGTGGAGGGGTATGTGGACCTGGATGCCGTGCCTGAGTTCAAGGAAATTC
TTGATGACTTCAGGCTGTTCGTCTCTTCAGTGTCAACACTTTACGCCAGAAGAACAGAAG
GTGGGATCGATTCGTGGCGCTTCATGGAAATGATCCGGGGCGAGCACAGCATAGGAGAGG
GCCAATTCGGGAATGATATCTACGAGTGGTGCAAATTCTTGGGGAGCAACCCATTGACAA
GAAGCCTGCGAGCAACGAGGCGTTTCAAGATGAAGGCTCCAGCAACTGTTGCAGATGAAG
GCACAATTAGGAAGGTTCAGGAGGCATTCACATGGTTGACCTCAATCTGTGAGGAAAACC
TTATTGTAACACCTATGTACCTTGCTCAATTAATATCAGATAAACTTTTGCTCTGATACT
TGTCATTTATTTCCCTTGTTATTTGTATCACTGTTTATCATCTAACCTGTACTAACCTCT
CTACCTTTTATGCTTGTGGCG

>GaAV1
TAAAACTCCGACCCTCCGTTCAAGACCGTTCCCCATTTGTTTTTCTTTTCTTAACGTTTG
TTTTGCAGGCGGGATCTTCAACAAATGTCTCATTCAGAGGAAGAAGTCCGTGTTGAGTTT
GGACCTATCGACAGAACCGCTGCCGCGGCGGGGCCTTCAGCGCAACTGCACGGCACAACA
ACTGAGCGCGAGGCGCAGGAAGAAGTCACCAGGATGGTTCAGCCCCTCCGAAACCAGGGC
CTGAATACGGAGGTCTTCACCCTGGCCAGCATATATGACGTTGGCCTGACCGGTGACGGC
TTCTGTAAACTAGCGCGCGGCTTCCTCTCCATAACTGATGAGGATATTCAGGAGTCTTTG
CTCCTAGCCGGGCAGAAGAAGGGCAAGCTCGGGCCGCTGCGCAGAGTCTCCGTCAGGGAG
TTTGTCGACTTTCTGAAGTGGCTGAAGGATACAGGGGGCCAGGCAGAGGCGCGCGCGATC
CACAGGCAGGGAAAGCTCAAGAAGAAAGCCTCGGAGGGTCAATCCGCGGAAGACCTTACT
TTACTGCAAGTGTTCAATCTGATGCTTCAGGATATGTCCCAGGCTATCAAGAAGGAGAGA
AGCATCCGGGACGAGGAGATCTATGCGCTGCGATCAAAGATGCGCAGACTAGAAAGGCAG
AGGGACGCGAAGATCCTGGAGATCAGGGAGGAGTACTCCCCTGCCTCCAACTTCAAGGAA
CCAGAGTCCGATGAGGTGGGGCGTCTGTCCTACGACATTTACGTCCAGCGGGCTAAGGAA
GCGGGCCATACCTGGTTACCGAAGAACGCAGCTGGCCTGAAGGCGGCGAGAGACCTCTAT
GGCCAGGAAGTGAGGAATCGCCAGATGATGACATGCGCAGCTGTCCCCACGGCCCGTCCC
CTAATGTTTGAATACTTGAGGAAGAAAATCCTTCAGTTTGATGCGGCAGCCGATACCAAG
CAGGCAGAGACTTTTCGTAACTACATGGCAGCAATTGGTGGCCCAGGCGTTGATGCGACA
CCCGCTGGTGGAGAGACAGAAGCTGGCCAACCTCGTCCCGGTGGGGAGACCGCCCCTCCC
AGGGACATTGCTGGGGACATGGCCTCTGAGGAGGAATCTGAGTCCCGATATTCTGAAGGA
AGCTCGCCAATCGGGGTTGAAGGGACGTCCAGAGCTGGGGAGGGGATTCGAGCTGCAAGG
CGGGCTCGGAAGCGAGGCCCTGTTGACAGGGAGGATCAAGGTGCTAGTCCACTTCGAACC
CGAAAGGGTACGGAGTATGGCCGTGGCCAGAAGTAAGTTCGAGGCCGGGGTGCGCAAGAT
CATTGGAGGAGGAGAGATGAGGGGGTGGCGGTCAGCTTCCTCTATGTACCGTGGTGGTGG
TAACTCCAATGATGCGCTCCGATTACTGTCCCAGGCGAAAGACGACTTCCCCGGGAGATT
TCTGACCGACGTTTTCAAAGTGGACATGGCCCGAGAGGCCCTCTGTCTAGAGTCCGATCT
CGCAGTGCCCGACGGTTTCGGGTGCTGCTCTACAAAGAATTTCAATAACGAAGCTACGGC
TGGGCCCTTCTTACGTGCGTTTGGTGTTAAGGTGAAGCATGGGCTCAAGACCTATCTCGA
GCAGTTCATGTGGGGTTTGTACGACCGGTACGGCGACGGGGAGATCAACCAGAAAGGCCT
ACCCCACCTCACGACCAGGATCGGTTTCCGTACCAAGCTTGTGACCAGAGAAGAGGCTTT
GAGGAAGGTACAGCAAGGGACCACCTTCGGCAGGGCGGTCATGATGCTTGATGCCTTGGA
GCAGGTCGCCTCTAGTCCACTGTACAACGTTCTGTCGCACAAGACCTTCCTCATGAGGAA
TGAGCCAGGGAGCGGTTTCCGGAATGCCACTATTAGAGCGAGCTCCGACTGGGGAAAAAT
GTGGGAAGAGGTGCGTCAGGCAGCCACCATAGTCGAGCTGGATTGGTCCAAGTTTGACCG
CGAAAGGCCGAGGGAGGATCTGCTGTTCATTATAGAGGTCATCCTGTCCTGTTTCCTTCC
CAAGAATCGACGGGAGAAACGCCTATTGGAGGCCTACGGTATTATGTTGAGAAGGGCATT
GGTGGAGAGAGTGATTGTCATGGATGAGGGGGGAGTCTTCACCATTGATGGCATGGTCCC
GAGTGGGTCTCTGTGGACGGGATGGATCGATACTGCCCTGAACATCCTCTACATACTGGC
GGCTTGCCGGGAAATCGGCGTCCCCTCCACCTTCTGTTCTGCTAAGTGCGCTGGCGATGA
CAATCTTACCCTTTTTGCACTGGACCCTGGTGATGGCGCTCTGCGACGACTGCGGGTAGT
ACTGAATGAATGGTTCAGGGCTGGCATCGATGAGGAGGAGTTCCTGGTTCACAGACCGCC
CTATCACGTCAAGAAGGTACAGGCTTGCTTTCCCGAGGGCGTCGATATATCAAAGGGAAC
CTCGAAACTATTGGACAAGGCGCGATGGGAGGAGTTCGAGGGGGAATTACGTGTGGACGT
GGCCGCAGGGAGATCGCACCGGTGGGAGTACAGGTTCAAGGGATGCCCCAAGTTCCTCTC
ATGTTATTGGCTGCGGGACGGGAAGCCAATAAGACCAGCAGCCGACAATCTCCAGAAGCT
ACTCTGGCCGGAGGGGATTCATGACTCGCTCGACGTCTACGAGGCCGCCATAGCCTCAAT
GGTAGTGGATAACCCTTGGAACCACCACAATGTGAATCATCTGATGTCACGATATGTCAT
CATCCAGCAAGTCCGTCGCTTCAGCGCCGGGATAGTGCCACATGAAATGTGTGTATGGCT
TTCAAAGTTCAGAGGGAATGCTGGTGAACCCGTGCCCTACCCTATGATCGCCCCGTGGCG
CCGCATGGATACACATCAGCAGTTGGAAGCCTACCCAGAGGCAGTGGTAGAAATGGAAGT
CTTTCGTGATTTTGTGCAAGGAGTGACAGCCCTTTATGTCCGACAGGCTGAGGGAGGCAT
CGATGCGTGGAAATTCATGGATATTCTCAGAGGAGAAGGCACCGTGGGCGAGGGCCAGTT
TGGCAATGATTTGAGAGGATGGCTGCGATGGATGTATGCCCACCCTATGACAAGGCATAT
TCGAAAAGTAAGAGGCTTCACAGAACCGGGGACTCCCGCGATCGCCGATCCCGCCACTAT
GCAGCGAACAACATACGCCTTTCGGATCCTGCATGAGAAGTTGAAAGCCGAAGAGTTCAA
CGCTTCGGAAGACTTTGCAATCTGGTTGTCAACTGTCATTCGACAACAAAAGAGTAGGTA
ATAGCCCATGTCATACGTATTTCTTTCCTATATTAGTGTATGTAATCCCTTTCCATATAT
AATGAACGCGAGGGGGCAGGGGTTGCCTAGCGTGCGTGCCC

>LpAV1
GCTCTTCCGATCTCGCATACACATTCGACACAGAGACCTTGCGCTGAGCCTGTTTCTTCT
GGGACGATCACCTTCCCTCGAGCAGTTTTCTGCACGCCGGCGGAGACGTCATAACCTGAG
GAAGCCGCTCTTCCCTCGCAACCAGGTCTTTCTGTGAAGATGCCGCGCGACCCGCTTCTC
AGCTTGACGGCTGATGCTGATGTTTCTGAAGCGCAACGGGAAAAGTTGGCGGATTTGCTG
GATGGTGTGATAAAGGCGGGTCTGAACTTGGTGAACTGCACCTATGAGGACATGATCGGC
GCCAACATCACGGTGGACGATGTGGAGAAGGCCCTTAAGGGTCTCGCTCCGCACTATGAT
AATGGCGTCCTCGCTGATGTTTGGACTGTTGCCGCCAACTGCGGCGTCGTTACCTCTGCG
CAGAACTTTACTCTTAAGAGTTTGTTCCGCTTCAAGGTCTGGATCACCAAGGACCAGGGG
GCGACGGCGCTGAGGCAGGCGCAGCAGAAGGCCAAGCTTGCCAAGGCCGGGAAAGATGAG
TTCCCGGCAGATGAAATGACCCTCCTCCGGCTGTGGAAGGCGCAGCAAGATGACATGCAG
TCCTTCGTGAAGAGGGAGAGGGTACCGATCGATGCAAAGATCGCGTCCCTCAGGGCCAAA
ATTGTGGAGCAGGAGGAGCTCCTTGAAAGTAAGAAGCAGGAGGAGATGATGAAGTATCCT
TTGCTGAGTGCCTATGTGCCTCCCGACCTCTCTGAGCTTCGTGACCTCTGCTGGAAGGTT
TACCTTCAAATCTGCAACTCAGAGGGGAAAGATGCGTTTCCCAAGAATGAGGAGAACCTC
CGGCTGGTGGAGGAGAAATACAAAGAGCTGGTCCAGAACAGGCATCTGGCCAACTTCCTG
AGGCTGCCCCAGAACAAGAATGCCATGCTCAACTATGGCAAGTTGAAAATCAAGAAGCTT
GCAGAAGGCAAGAGCAAGCGTGAGTTGAGCACTTTTCGTGGCTTCATCGCAATCCTTGAT
CCACAGGGTGCTCATGTCCCACCCCCTGAAGCAGAGGAAGGAAATGATGGCGGCGATCCC
GATGGGGGTGCCGCTTCTGCCGCTGAATCAGATAACGACCGTGCCTCTGAGCAGCCTTCA
GCTTCAACGGGACCTCATGATGAGACGGACCGTGGGACAGAGGCCAGGGCCAGATCTACG
GCAAGCGCTAGAAAGTTGCGTGAGCAGCTTCGCGCTGCTAAGGAAAAACAAGCGGCTGAG
GGTGAGCCGCGAACGAAGCGGACTAAGACAAGTAAGCATACCTCACGCCAGAAGTAAGTG
GGAGGCGGGGATCCGCCACGTCATCGGTGGTGGCGAGATCCTCAATTTCAGGGCGGATAA
TTGTAAGTATAGAGGCGGGGGTAACCTGTTCGATGCCCTCACCCTATTAGCCCGCGCCGA
TGACACTACTGAGTATTCTACTCTTAGTGTGCACTTTACTGTCGAACAAGCTAGACATGT
TTTGAGGCTTCCTTCTGGACTGCCTGTGCCTGATGGGCCCCAGTGTTGCTTTATGAAGCA
ATTCAATGATGATGCTTCAGCTGGGCCACTTTTGCGAGCTTTTGGTGTACGGAACAAGTA
TGGGCTGAAGTCTATAATCGAATTCTTCGTCTGGGGCATGTATGACCGAGTTGGTGCTGG
TACCCTCAACCCTGAGCAGTTGCCATGCTTGCTTGCGAGACTTGGTTTCCGCACGAAGTT
AGTAGATAAAGACAAGGCTGCTAAGAAGATATTTGATGTTGAGCCTGTTGGTAGGGCTGT
TATGATGCTGGACGCAACGGAACAAGCATTCTCGTCTCCACTTTTCAACGCGATCAGTGA
GCAAGTTACCTTCCTGCACAGTGACCCACGCTCCGGATGGAGAAACTACCTTGTCCGCGC
TTCTGTGGCATGGGTGGAGTTTTGGCATGAGTTGAAGGATGCAAAGGTCATAGTGGAGCT
TGACTGGGCCAAGTTTGACAGGGAGCGGCCTGCAGAGGACATTCAATTCTTTGTAGATGT
TATCTGTTCATGCTTTCAACCCAAGACGGCACGGGAGGAGAATTTGTTGGCTGGTTATAA
GCAAATGATGGAGAATGCTCTGGTTCACAGGCTGATAGTGCTGGACAATGGATGTATACT
GAAGATAGATGGCATGGTCCCCAGTGGTTCTTTATGGACGGGCATCTGTGATACGGCCCT
GAATATCCTTTATATATCAGCTGCTCTCATAAGTCTGGGACATGACATCACAAGTTTTGT
GCCAAAGTGTGCTGGTGATGACAATCTGACCACGTTTGACAGGAGGATCAGGAAGAAAGA
TCTTGAGAAGTTGAGGCTTCGGTTGAATTCTTTGTTCAGGGCAGGCATCAAGGAGGAGGA
CTTCATTGTCCACTATCCTCCCTATCATGTCACGACTGTCCAAGCATGTTTTCCGCCAGG
CACTGACTTATCTCACGGTACAAGTAAGATGTTGGACCAGGCCACTTGGATGCCCTTTGA
AGGACCCTGTGATATCAATCAGGAGGAAGGGAGGTCGCATAGGTGGAAGTACCAGTTCGA
AGGAAAGCCTAAATTTCTTGCTAATTTCTTCTTGATTGATGGAAGACCTATCAGGCCTGC
TCATGACAACTTGGAAAAGCTTCTGTGGCCGGAGGGGATTCATGGGACACTTGAAGATTA
TCAAGCTGCTGTTCTCGCCATGGTAGTGGACAACCCTTTCAACCACCACAATGTCAACCA
CATGATGCACCGCCACCTGATCTCAAAGCAAATCAGCAGACAAGCATTTGACGTCGATCC
GGCTATAGTGATGGAGTTGTGCACTTCAAAGGGCGAGCCTGGCGAACTAATCCCCTATCC
TGAAATCGCCTTCTATCGAAGGGTGGACGGTTATGTGGATCTGGACGCCGTGCCTGAGTT
TAAAGAGATTCTTGATAATTTCAGGCTGTTCGTCTCTTCGGTGTCAACACTTTACGCCAG
AAGGACTGAAGGTGGGATCGACTCATGGCGCTTCATGGAAATGATCAGGGGCGAGCACAG
CATAGGAGAGGGCCAATTCGGAAATGATATCTACGAATGGTGTAAATTCTTGGGAAGCAA
TCCTTTGACCAGAAGTTTACGAGCAACACGGCGCTTCAAGATGAAGACTTCTGCAACTGT
TGTAGATGAGCCCACCCGTAAGAAGGTTCAAGAAGCGTTCCAGTGGTTGACCTCGATCTG
TGAGGAAAACCTTATTGTAACACCTATGTACCTTGCTCAGTTAATATCAGATAAACTTTT
GCTCTGATGGTTGTCATTTATTTTCCTTGTTATTTATATTATTGTTTATTATCATACTGT
ACTAACCCTCTCT

>PpAV1
ATCACCTTGGTGATATCCATCATGTCGAATTTGTCGTGTGCTCAAATCGTTCAAAAGTTA
AGGGATGGTGGTCTTAGGTTAGTTGCTAATCTTGTGGAAGAGTTGCCTCGCAATAACATT
CGGGAGGATGTTCTTGCTGCAAATTGTCGTGGTGTCGTCTCTCTCCTCGACCAGGGTATG
CTCGACGTCGCGTTGGGGCAGGCCGCTGGGAAGGGAATTCTGTCTGTCACCAGAGAGATC
TCTGGTCCTGAGCTCCTCGCCTTTGCCCGCTGGTGCAAAGATAAGGATAATCGAGACGCC
TTGGCCCAGGCTCAAAAAGTCTCGAAGATCAGGAGGAAAGCCGGCGCTAGCTTGGCTACT
GATGATGTTGCATTTGTCTCCCTTTTCGATCAGATGTATGCTGATTGGTCTCATGCTGCG
AAAGAAGTTCGTGTTACGCACGAGCGAAGAATTCAGGAGTTGGAAGCCGAGTTGCGGATT
GTCCGTCAGAGGCTTGCTGTGGCGTTGGAGGAGAATGCTCTGGCTTACCGGGCAGTCTCC
AGCTTTCGGGCACCCAACGAGGAGGAATTTGTGTCTCGTTGTGTCGATAAGTGGTTGGCC
ACTTTTATTGGTACTCCGCCTGCGCGGGCTGCCCTTACAAGTGCTAATCTCGAGGTTGCT
TGCACCACCTATGGTGCTGAGGTGGCTAGTGAGTGGAAGGCCGCTCACTGTAGGACTCCT
GATGTGCGGGAGGCTTTGCAGAATTACTGCATGCGTAAGATCAAGCACTTTGAGCAGGAA
AGCAATGAGAAGCAGGCTCGGAATTTTCGTGCCTTCTTGGATGCAGCTGGTATCCCAGCG
CCTGTGGCGACTCCCCCTGTCTACCCGGGAGAGGGAAGCAAGGGGAATCCCAGTGGGGGT
GGTGCGCCTGCCGCCCCTAGCGGTAAGATCCAAGCCGCTATGGCAGCTCATTTCCCAGGA
GCTGAAGAGTTCTTTGAGGCAAGTGGGGATGAGGAAGGTGGGGAAGATATCCCCTCAGAT
GCACAACCTGGTCCCCTCGCTGTCGCTCTTTCAGGGCAACGGGAGACTCGACGTTCTAAG
GGACGTCGGCTCGGGTAAGCATAGGGGGATCCCCACCGCCATGAGTATGTTTGAGAAGGG
GGTCCGAAAGGTCATCGGCGGTGGGGAGATGCGTGATTGGAATCGCGCATCAAATTTTGT
CCGCGGGGGAGGGGATCTTGGTGATGCCCTTAAGTTCTTCTCTTCGTGCAAAACCTCTCC
TCAGCAGAGGTTTCTATGTGATGTATATTCTCTTGAAGTCGCTCGAGAGATTCTCGATCT
ACCAACGGGGCTCCCTGTTCCCGATGGGCCGGAAGCCTGCCGAATAAAGAATTATAACGA
CGAGGCGACAGCAGGTCCGTGGCTTCGTGCGTTCGGTGTGAGGCGAAAGGCGGGATTGAA
ATCCTCTCTGGAGTCCTTGATGTGGAGTTTTTATGATGCAGTGGGAGATGGGAAGTTGTT
GCCGGAAGATTTGCCATATCTTTCTGCTCGTGTTGGGTTCCGTACCAAGCTGCTCGCGCG
GGAAGCTGCCATGGAGAAGCTTGGTAAGGGCGAACCCATGGGTAGGGCCGTTGTGATGCT
CGATGCTCTTGAGCAAGCGGCATCTTCCCCGTTGTATAATGTTATGTCTGGACTAGCAGC
TCAGAACCACAAGAAGGAACGCGGTGTGTTCCGGAATTATGTGGTGAGGGCTTCGTCGCA
GTGGCGTCAGTTGTGGGATGAGGTCAGTTCTTGCAAAGTCCTGATCGAGCTGGATTGGAA
AAAGTTCGATAGGGAGAGGCCCCCGGAGGACCTCCTTTTCATGATAGATCTCGTCTGTTC
GTGTTTCGAGCCCAAATCCCTGCGGGAGGAAAGACTCCTAGCTGGGTATAAAGTATGCAT
GGTTCGAGCCCTCATGGACAGGAGCTTCGTGCTGGATAGTGGGTCAGTATTCCTGGTTCG
AGGAATGGTCCCTAGCGGGAGTCTCTGGACAGGTTGGCTAGACACAGGTTTGAATGCTCT
GTATCTCACTCATGTGTTTCAGGATCTTGGGATCCCTCGCTCGCTCTTCTGCCCGAAGTG
CGCCGGCGATGATAATTTAAGTCTATTTTCTCAGGATTATGATGACAACATCCTCAAGAA
AGGTAGAGTATTATTAAATGAATATTTTAATCCAGGTATCGAAGAAGAAGAGTTCCTGAT
CCACCGCCCGCCCTTCCACGTGGTCACAGAACAGGCAGTGTTCCCCCAGGGCCTTGACTT
GAGCAAAGGAACTTCAAAGATCATCCACCAAGCCAGATGGGTGCCTTTCGACGGAATGGT
TCCAATTGATGAATCCAGGGGTTTTTCTCATCGCTGGGAGTATCGCTTCAAAGGACGGCC
CAAGTTTTTGTCTTGCTATTGGTTAAGTGATGGTAGGCCCATTCGCCCGACGTCCGACTG
TCAGGAAAGGCTACTATTTCCGGAGGGTATCCATAAAAGTTTTGACGAGTATTTAGAAGC
TGTGATGGCCATGGTGGTTGATAATCCTTTCAACTCCCATACAGTAAATCACATGATGCA
CAGGTTCCTCATCGCGCATGAAATGAAGAGACAGGTCGCCGGCGGCTGTTCTGCAGATCA
GGTATTGTTCTACAGTGGCATGAAGGGCAGTCCCGGGGAAGAGGTCCCGTTTCCCTCAGT
GGGTTTTTGGAGAAGGAGGGAGGAGTTCATTCCATTGGAAGAGGCCTATCCAGAAAGCAA
GTGGCTCCAGGATTTCTTGGAATTCGCGCATGGTGTCAGCACGCTATACGTCCGCGACAG
TGCAGGTAATTTGGATGCGTGGATGTTCATGGAGATCCTCCGCGGAGAGAGGGCGGTACA
CCCAGATCAGATCGGAAGTGATGTCGATGCTTGGCTCACCTTTTTGAGAGAAAATGCCCT
TACCAAGTACCTCAGACCGATTCGGCGCCTCCGGCCAGAAGTCAAAGCCAAAGAATACAG
CGAACAGGACACCAGTCAAGGCAGAGCTGCTCTACTACGCCTCCGGGACGGGGTCCTCAA
CAGGGAATGGAAAAACGGTGCTGATTTTGCCATGTATATAAGTAACCTTCTAATATGTAA
TGTACAACAAGATTTACAATAAACATGCAGACAAGTAAAAGACTAAATTTTGTGTACATT
ACATAT

>ScAV1
CGAGCGATCCTGCGCAAGCCTTCCTTTACTCCCACAGGTTTGCAGGTTTCGGCGACCAGA
AGCTTCTTCACCGAGCTCTAGCGTCTTCAGCGTCCAAGATGTCTGAAACCAGCGGCAACA
GCGGGACGGAGAGCGAGAAGATGGAGAGGATCAGGAAGGAGCTGGCGGACCAGGAGAACC
TGGAGTTGACCCTGGAGGAGCAGCAGGCGGAGATGGATAAGCTGGTCCCACCCTTTCGGG
CCAGGCATATCCCGGAGGAGATCTTCAACGTGGAGCAGGCGCAGCTTGACGGTCATTCTT
TCAAGAATTACCTCAAGCTTGTCAAGACGGTGCACAACTTGGAGAAGGACGGCCACCTCG
GGAAGGCCATTTCAAAAGGCGGAGCCCTTGGCTTTTGGGAGCTGTACACGGAGATGACCA
GGGCGGAGTTTGTGAAGTTTGCGCGCTGGTTGACCAGCACGGAAGGCGTCGACTTTGTGT
TCGGCCTTCAGAAGATGAAGAAGTATACGTCCAAGGCGAAGGACAGTGTGACCCCGCGGC
AGATCGCCATTTCTGGCGTTTTCACCCACATGCTGCAGAAGTACTCCTCGGAGGTGAAGG
AGACCCGTTCCAAGTATGATAAGGAGATCGCGAGGATGGAGAGGGAGCTGCGGCTCAAGA
GGAAGGAGAAGGAGAGGGAGATCGGGAAGCTGATCGATCAGTACAAGCCGGCGTCACTCT
ATGTGCCGCCGAAAGATGAGGAAGTGGGGCTTGTGGCCCGTGAACTTTATGAGGCAGACT
GCGAGAGGAAGGGCAAGGCCAAGAAGACGGTGGCTACTGGTTTGCTTGAGTATGCCAAGC
AGCTCTTTGGGCAGGAGGCCCGCAATAGGTTTGAGATAGCCTTCGCATCGAAGGAAGAGT
ACCAAGATGCGCTGATGAAGTACCTGGCTGAGCAGGTTTGTCTTTTTCGAGGCGACGCAG
ACGACTCCAAGGCCAGAAATGGAGAATACGACTTGGCTCTCATTGGTGGAGAGCAGAGCG
CTAAGCTGGCCCTTGCCGCAGCGGAAGAGCGTATTAGGGATCGTGCCCCTCGGCAGGCCC
CCGCTGCCGCACCAACGGCCCCAGTGCCGCCCATTGTGCCAGATAATCAACCCGGAGATT
CTGAGCAATCCCAGACAAGAAGGAGTCCGACCGTCACAAGATCTGCATCCAGATCTCGAG
CTGAAGAGGCCCAAGCCGACGCTGGAGGAGAACATGAGGCTCAGAGTAGTAAGAAGCGGC
CCCGGGGAGGACCGAAGAAGAATCCCCGTAAGTAGAAGCGGGTATGAGGGCGCCGTTCGG
AAGGTCATCGGCGGCGGCGCTCTTAGGTCCTGGAAACAGGACCAGGCGATGTACCGGGGG
GGAGGTAATAATGTTGATGCTTTGTTGTTGATGAGTCAAGCCAGTGAGAAACGTCCAGGA
GCTTTCCTAAGGGATAGGTATAGCGTTTTGTCTGCACGCCGCGCTCTCGGTTTGCCAAGT
GACTTGCAGGTGCCCGATGGACCAGCCGCAACCAAAATGAAGAATTTCAACAATGATGCC
ACGGCGGGCCCCTTTCTGAAGTGGTGTGGGGTTAAGTCCAAGAGAGGCCTTAAGTGCCTG
TTGGAAGAGGAGATGTGGGGATACTATGACGCGTATGCCAAGGGGGAAATTGAAGATCAC
CAGTTGCCTTTCTTGACGGCGAGGCTAGGTTTCAGAACGAAGTTGCTCAAGAAGGCTGAA
GCTATGAGGAGGATAGGCGAGGGGAAAGCGATGGGAAGAGCGGTTATGATGATGGATGCC
TTGGAGCAGGCGGCTTCCAGTCCGTTGTACAACGCAGTGTCTCACTATACTTTTGAAAGG
CGGCTGGAGAAGGACTGCGGGTTTAAGAATACTATCATAAGGGCTTCATCTGACTGGCAG
GCGATATGGGCTCATGTTAAGGAGGCGGAGGCGATAGTGGAGCTGGACTGGGGTAAGTTT
GATCGTGAGAGGCCTTCACAGGATCTCAACTTCATTGTGGATGTGGTGGTGTCCTGCTTC
GCTCCGAAGAACTCGCGGGAAAGAAGGCTTCTAAGGGCGTACAAGTTGATGATGAGGGCA
GCTTTGGTGGATAGGTTGTTGGTGCTGGATGATGGCACAGTGTTTGGCATAGAAGGGATG
GTACCAAGCGGATCATTGTGGACAGGTTGGGTCGACACTGCGCTGAACATTCTGTACCTA
AAGGCGGCGTGTCTAGAGATAAATATCCCCTCCTCTCAGTATCTTCCAATGTGTGCCGGA
GATGATAATTTAACTCTCTTCTGGAAGGACCCCGGCCCCATTCTGGCTAGGCTAAGGAGC
ATACTGAATGATCTTTTCAGGGCCAATATCGATGCGGGCGAATTCAAGATACACTACCCG
CCCTTTCATGTCGTGAAGAAGCAGGCTTGCTTCCCTCCAGGAACTGATCTGTCAAAAGGA
ACTTCGAAGATCATGCATAAGGCGTTTTGGGAGGAATTTGTTGGAGAGCTCCATGTGAAC
GAAGATCTGGGCAAATCTCACAGATGGGAATATGCCTTTGAGCACAGGCCTAAGTTCTTA
TCTTTCTACTGGCTCCCTGAAGGCCAGCCGATCAGACCGACACGCGATAATCTTGAGAAG
CTGCTCTGGCCAGAGGGGATCCACAAGAGCCTAGATGACTATGAAGCTGCTGTGGCATCA
ATGGTGGTGGATAATCCGTGGAATCATCACAATGTGAACCACCTCCTGATGCGCTATGTT
ATAATTCAACAGATTCGCTCTTTGGCTGCCACTGATGTGAAGGTTCTTGATCTGCTGTGG
TTCTCGAAGTTTCGTCCTGTCGGGGATGAGGAGGTTCCTTGCCCTATGGTGGCCCCGTGG
AGGAGAAGAAGCCCGCATGCGCGCATGGAGGACTATCCTGAGGTTCAGAGATGGGTTCGT
GACTTCAAGGACTTCGTCGCGGGCGTTACTTCCCTCTATGCGCGAAGTCCTACTGGAGGC
GTTGACGCATATCATTACATGGATATCCTGCGCGGTTACGCCAGAGTTGGGGAGGGGCAG
TTTGGGAATGAACTCATTCATTGGTGCGACTGGTTGGGGCGGCATCCTGTCACCAAGTAC
TTCAAGGCGGCGCGCGGTTTTCGTCAGGCACCTGTCGCTGTGGTGCTCCCGGAGGAGGAG
CTCCTTCCTATTAGGTTACACTTTGAGGTTTTGCGTGAGAAGCTGACTTCCGGCGTGTGG
GAGTCAGTGGATGACTTTTGTAACTGGCTTGTAACGAAGCATCATGTATCTTAATTTAAT
GCGTCGTCTATCTTTGTCCATGTACTTGTTTACTAATATTTAATAAAAAGGCTTTGCACG
CACGACGCCCGCCGACGTGCACTACGTAGGCTGGATTGACGTGCGTGCGAAA
