# Supplementary material for: A +1 ribosomal frameshifting motif prevalent among plant amalgaviruses
Source: Virology. 2016 Nov;498:201–8. doi: 10.1016/j.virol.2016.07.002 (PMC5052127; doi:10.1016/j.virol.2016.07.002)
Supplement: Supplementary file 4 — Supplementary material [file mmc4.zip]

Archive with 1 entries (1 files):
- NewAmalga-RevFig3.tif
